# Supplementary material for: Lignin gel emulsions for environmentally benign hair conditioning
Source: Sci Adv. 2025 Feb 21;11(8):eadr8372. doi: 10.1126/sciadv.adr8372 (PMC11844739; doi:10.1126/sciadv.adr8372)
Supplement: Supplementary file 2 — Movies S1 and S2 [file sciadv.adr8372_movies_s1_and_s2.zip]

Archive with 2 entries (2 files):
- adr8372_movie_s1.mp4
- adr8372_movie_s2.mp4
